# Supplementary material for: Performance of VIDAS® Diagnostic Tests for the Automated Detection of Dengue Virus NS1 Antigen and of Anti-Dengue Virus IgM and IgG Antibodies: A Multicentre, International Study
Source: Diagnostics (Basel). 2023 Mar 16;13(6):1137. doi: 10.3390/diagnostics13061137 (PMC10047366; doi:10.3390/diagnostics13061137)
Supplement: Supplementary file 1 [file diagnostics-13-01137-s001.zip]

Archive with 1 entries (1 files):
- diagnostics-2201429-supplementary.pdf
